# Supplementary material for: Irrelevance by inhibition: Learning, computation, and implications for schizophrenia
Source: PLoS Comput Biol. 2018 Aug 1;14(8):e1006315. doi: 10.1371/journal.pcbi.1006315 (PMC6089457; doi:10.1371/journal.pcbi.1006315)
Supplement: S1 Data — Matlab code for running the simulations that generated the data presented in the paper is provided here. Note that the code utilizes the Statistics Toolbox. To run a custom simulation, refer to main_script.m. In order to reproduce any of the figures in the paper, simply run one of the following files instead: learning_to_ignore.m, blocking.m, latent_inhibition.m, fear_expression.m, categorization.m, learned_irrelevance.m. (ZIP) [file pcbi.1006315.s006.zip]

Archive with 30 entries (29 files):
- Code/
- Code/blocking.m
- Code/categorization.m
- Code/fear_expression.m
- Code/figure_2B.m
- Code/figure_2C.m
- Code/figure_2D.m
- Code/figure_3B.m
- Code/figure_3C.m
- Code/figure_3D.m
- Code/figure_5B.m
- Code/figure_5C.m
- Code/figure_5D.m
- Code/figure_6B.m
- Code/figure_7B.m
- Code/figure_7C.m
- Code/figure_learned_irrelevance.m
- Code/hyperparameters.m
- Code/init.m
- Code/latent_inhibition.m
- Code/learned_irrelevance.m
- Code/learned_irrelevance_cross_correlation.m
- Code/learning_to_ignore.m
- Code/main_script.m
- Code/pretrain.m
- Code/smoothEEG.m
- Code/stimuli.m
- Code/test.m
- Code/train.m
- Code/update.m
