# Supplementary material for: Irrelevance by inhibition: Learning, computation, and implications for schizophrenia
Source: PLoS Comput Biol. 2018 Aug 1;14(8):e1006315. doi: 10.1371/journal.pcbi.1006315 (PMC6089457; doi:10.1371/journal.pcbi.1006315)
Supplement: S1 Data — Matlab code for running the simulations that generated the data presented in the paper is provided here. Note that the code utilizes the Statistics Toolbox. To run a custom simulation, refer to main_script.m. In order to reproduce any of the figures in the paper, simply run one of the following files instead: learning_to_ignore.m, blocking.m, latent_inhibition.m, fear_expression.m, categorization.m, learned_irrelevance.m. (ZIP) [file pcbi.1006315.s006.zip › Code/figure_2B.m]

%%%%%%%%%%%%%%%%%%%%%%%%%%%%%%%%%%%%%%%%%%%%%%%%%%%%%%%%%%%%%%%%%%%%%%%%%%%%%%%%%%
%
% figure_2B.m
%
% This is the script to create Figure 2B in Insel, Guerguiev and Richards (2018).
% Parameters controlling the simulations are given in the start of the main_script.m
% file, which also runs the simulations.

y_max_I = 25;
y_max_E = 5;

exp_name = ('x_I');

figure;

%%%%%%%%%%%%%%%%%%%%%%%%%%%%%%%%%%%%%%%%%%%%%%%%%%%%%%%%%%%%%%%%%%%%%%%%%%%%%%%%%%
% ---- First stimulus presentation CS1 ------------------------------------------%
%%%%%%%%%%%%%%%%%%%%%%%%%%%%%%%%%%%%%%%%%%%%%%%%%%%%%%%%%%%%%%%%%%%%%%%%%%%%%%%%%%

first_CS1_time   = all_CS1_times.(exp_name)(1, 1); % get the first CS1 presentation
first_CS1_second = floor(first_CS1_time*dt);       % calculate what the last second was before CS1 presentation
first_US_time    = all_US_times.(exp_name)(1, 1);  % get the first US presentation

% set x limits (in timesteps)
x_limits = [max(1, first_CS1_second/dt), (first_CS1_second + 1.5)/dt];

% generate a range of values spanning the x limits
x = linspace(x_limits(1), x_limits(2), x_limits(2) - x_limits(1));

% ---- I(t) ---------------------------------------------------------------------%

% plot I data
subplot(2, 4, 1);
plot(x, mean_I.(exp_name)(1, x_limits(1):x_limits(2)-1), 'k');

% set plot properties
axis([x_limits(1), x_limits(2), 0, y_max_I]);
title('First stimulus presentation');
xticks([x_limits(1), x_limits(1) + 1.0/dt]);
xticklabels({sprintf('%d', first_CS1_second), sprintf('%d', first_CS1_second + 1)});
ylabel('Cortical firing rates (Hz)');

% ---- E(t) ---------------------------------------------------------------------%

% plot E data
subplot(2, 4, 5);
plot(x, mean_phi_E.(exp_name)(1, x_limits(1):x_limits(2)-1), 'k');

% plot rectangles showing when CS1 and US occurred
patch([first_CS1_time, first_CS1_time + CS1_L/dt, first_CS1_time + CS1_L/dt, first_CS1_time], [0, 0, 1.5, 1.5], [0, 0.6, 0], 'FaceAlpha', 0.5, 'EdgeColor', 'none');
patch([first_US_time, first_US_time + US_L/dt, first_US_time + US_L/dt, first_US_time], [0, 0, 1.5, 1.5], [0.4, 0.4, 0.4], 'FaceAlpha', 0.5, 'EdgeColor', 'none');

% set plot properties
axis([x_limits(1), x_limits(2), 0, y_max_E]);

xlabel('Time (s)');
xticks([x_limits(1), x_limits(1) + 1.0/dt]);
xticklabels({sprintf('%d', first_CS1_second), sprintf('%d', first_CS1_second + 1)});

%%%%%%%%%%%%%%%%%%%%%%%%%%%%%%%%%%%%%%%%%%%%%%%%%%%%%%%%%%%%%%%%%%%%%%%%%%%%%%%%%%
% ---- First stimulus presentation CS2 ------------------------------------------%
%%%%%%%%%%%%%%%%%%%%%%%%%%%%%%%%%%%%%%%%%%%%%%%%%%%%%%%%%%%%%%%%%%%%%%%%%%%%%%%%%%

first_CS2_time   = all_CS2_times.(exp_name)(1, 1); % get the first CS2 presentation
first_CS2_second = floor(first_CS2_time*dt);       % calculate what the last second was before CS2 presentation

% set x limits (in timesteps)
x_limits = [max(1, first_CS2_second/dt), (first_CS2_second + 1.5)/dt];

% generate a range of values spanning the x limits
x = linspace(x_limits(1), x_limits(2), x_limits(2) - x_limits(1));

% ---- I(t) ---------------------------------------------------------------------%

% plot I data
subplot(2, 4, 2);
plot(x, mean_I.(exp_name)(1, x_limits(1):x_limits(2)-1), 'k');

% set plot properties
axis([x_limits(1), x_limits(2), 0, y_max_I]);
xticks([x_limits(1), x_limits(1) + 1.0/dt]);
xticklabels({sprintf('%d', first_CS2_second), sprintf('%d', first_CS2_second + 1)});

% ---- E(t) ---------------------------------------------------------------------%

% plot E data
subplot(2, 4, 6);
plot(x, mean_phi_E.(exp_name)(1, x_limits(1):x_limits(2)-1), 'k');

% plot rectangle showing when CS2 occurred
patch([first_CS2_time, first_CS2_time + CS2_L/dt, first_CS2_time + CS2_L/dt, first_CS2_time], [0, 0, 1.5, 1.5], [1.0, 0.5, 0], 'FaceAlpha', 0.5, 'EdgeColor', 'none');

% set plot properties
axis([x_limits(1), x_limits(2), 0, y_max_E]);
xticks([x_limits(1), x_limits(1) + 1.0/dt]);
xticklabels({sprintf('%d', first_CS2_second), sprintf('%d', first_CS2_second + 1)});
yticks([0, 2, 4]);

%%%%%%%%%%%%%%%%%%%%%%%%%%%%%%%%%%%%%%%%%%%%%%%%%%%%%%%%%%%%%%%%%%%%%%%%%%%%%%%%%%
% ---- Last stimulus presentation CS1 -------------------------------------------%
%%%%%%%%%%%%%%%%%%%%%%%%%%%%%%%%%%%%%%%%%%%%%%%%%%%%%%%%%%%%%%%%%%%%%%%%%%%%%%%%%%

last_CS1_time    = all_CS1_times.(exp_name)(1, end); % get the last CS1 presentation
last_CS1_second  = floor(last_CS1_time*dt);          % calculate what the last second was before CS1 presentation
last_US_time     = all_US_times.(exp_name)(1, end);  % get the last US presentation

% set x limits (in timesteps)
x_limits = [max(1, last_CS1_second/dt), min((last_CS1_second + 1.5)/dt, size(mean_I.(exp_name), 2))];

% generate a range of values spanning the x limits
x = linspace(x_limits(1), x_limits(2), x_limits(2) - x_limits(1));

% ---- I(t) ---------------------------------------------------------------------%

% plot I data
subplot(2, 4, 3);
plot(x, mean_I.(exp_name)(1, x_limits(1):x_limits(2)-1), 'k');

% set plot properties
axis([x_limits(1), x_limits(2), 0, y_max_I]);
title('Last stimulus presentation');
xticks([x_limits(1), x_limits(1) + 1.0/dt]);
xticklabels({sprintf('%d', last_CS1_second), sprintf('%d', last_CS1_second + 1)});

% ---- E(t) ---------------------------------------------------------------------%

% plot E data
subplot(2, 4, 7);
plot(x, mean_phi_E.(exp_name)(1, x_limits(1):x_limits(2)-1), 'k');

% plot rectangles showing when CS1 and US occurred
patch([last_CS1_time, last_CS1_time + CS1_L/dt, last_CS1_time + CS1_L/dt, last_CS1_time], [0, 0, 1.5, 1.5], [0, 0.6, 0], 'FaceAlpha', 0.5, 'EdgeColor', 'none');
patch([last_US_time, last_US_time + US_L/dt, last_US_time + US_L/dt, last_US_time], [0, 0, 1.5, 1.5], [0.4, 0.4, 0.4], 'FaceAlpha', 0.5, 'EdgeColor', 'none');

% set plot properties
axis([x_limits(1), x_limits(2), 0, y_max_E]);
xticks([x_limits(1), x_limits(1) + 1.0/dt]);
xticklabels({sprintf('%d', last_CS1_second), sprintf('%d', last_CS1_second + 1)});

%%%%%%%%%%%%%%%%%%%%%%%%%%%%%%%%%%%%%%%%%%%%%%%%%%%%%%%%%%%%%%%%%%%%%%%%%%%%%%%%%%
% ---- Last stimulus presentation CS2 -------------------------------------------%
%%%%%%%%%%%%%%%%%%%%%%%%%%%%%%%%%%%%%%%%%%%%%%%%%%%%%%%%%%%%%%%%%%%%%%%%%%%%%%%%%%

last_CS2_time   = all_CS2_times.(exp_name)(1, end); % get the last CS2 presentation
last_CS2_second = floor(last_CS2_time*dt);          % calculate what the last second was before CS2 presentation

% set x limits (in timesteps)
x_limits = [max(last_CS2_second/dt, 1), min((last_CS2_second + 1.5)/dt, size(mean_I.(exp_name), 2))];

% generate a range of values spanning the x limits
x = linspace(x_limits(1), x_limits(2), x_limits(2) - x_limits(1));

% ---- I(t) ---------------------------------------------------------------------%

% plot I data
subplot(2, 4, 4);
plot(x, mean_I.(exp_name)(1, x_limits(1):x_limits(2)-1), 'k');

% set plot properties
axis([x_limits(1), x_limits(2), 0, y_max_I]);
xticks([x_limits(1), x_limits(1) + 1.0/dt]);
xticklabels({sprintf('%d', last_CS2_second), sprintf('%d', last_CS2_second + 1)});

% ---- E(t) ---------------------------------------------------------------------%

% plot E data
subplot(2, 4, 8);
plot(x, mean_phi_E.(exp_name)(1, x_limits(1):x_limits(2)-1), 'k');

% plot rectangle showing when CS2 occurred
patch([last_CS2_time, last_CS2_time + CS2_L/dt, last_CS2_time + CS2_L/dt, last_CS2_time], [0, 0, 1.5, 1.5], [1.0, 0.5, 0], 'FaceAlpha', 0.5, 'EdgeColor', 'none');

% set plot properties
axis([x_limits(1), x_limits(2), 0, y_max_E]);
xticks([x_limits(1), x_limits(1) + 1.0/dt]);
xticklabels({sprintf('%d', last_CS2_second), sprintf('%d', last_CS2_second + 1)});

% save figure
print('figure_2B', '-dpng');
print('figure_2B', '-dsvg');
