# Supplementary material for: Irrelevance by inhibition: Learning, computation, and implications for schizophrenia
Source: PLoS Comput Biol. 2018 Aug 1;14(8):e1006315. doi: 10.1371/journal.pcbi.1006315 (PMC6089457; doi:10.1371/journal.pcbi.1006315)
Supplement: S1 Data — Matlab code for running the simulations that generated the data presented in the paper is provided here. Note that the code utilizes the Statistics Toolbox. To run a custom simulation, refer to main_script.m. In order to reproduce any of the figures in the paper, simply run one of the following files instead: learning_to_ignore.m, blocking.m, latent_inhibition.m, fear_expression.m, categorization.m, learned_irrelevance.m. (ZIP) [file pcbi.1006315.s006.zip › Code/figure_3C.m]

%%%%%%%%%%%%%%%%%%%%%%%%%%%%%%%%%%%%%%%%%%%%%%%%%%%%%%%%%%%%%%%%%%%%%%%%%%%%%%%%%%
%
% figure_3C.m
%
% This is the script to create Figure 3C in Insel, Guerguiev and Richards (2018).
% Parameters controlling the simulations are given in the start of the main_script.m
% file, which also runs the simulations.

y_max_I = 30;
y_max_E = 5;

exp_name = ('x_I');

figure;

%%%%%%%%%%%%%%%%%%%%%%%%%%%%%%%%%%%%%%%%%%%%%%%%%%%%%%%%%%%%%%%%%%%%%%%%%%%%%%%%%%
% ---- Excitatory responses -----------------------------------------------------%
%%%%%%%%%%%%%%%%%%%%%%%%%%%%%%%%%%%%%%%%%%%%%%%%%%%%%%%%%%%%%%%%%%%%%%%%%%%%%%%%%%

n_CS1_presentations = size(all_CS1_times.(exp_name), 2); % number of CS1 presentations
n_CS2_presentations = size(all_CS2_times.(exp_name), 2); % number of CS2 presentations

n_presentations = max(n_CS1_presentations, n_CS2_presentations); % get the minimum of the two

% get mean excitatory response to CS1 presentations, CS2 presentations, and between CS1 and CS2 presentations
CS2_index = 1;
for i = 1:n_presentations-1
    CS1_excitatory_responses(i) = mean(mean_phi_E.(exp_name)(1, all_CS1_times.(exp_name)(1, i):all_CS1_times.(exp_name)(1, i) + CS1_L/dt));
    if (i > 50) && (i <= 100)
        CS2_excitatory_responses(i) = nan;
    else
        CS2_excitatory_responses(i) = mean(mean_phi_E.(exp_name)(1, all_CS2_times.(exp_name)(1, CS2_index):all_CS2_times.(exp_name)(1, CS2_index) + CS2_L/dt));
        CS2_index = CS2_index + 1;
    end
    no_stim_excitatory_responses(i) = mean(mean_phi_E.(exp_name)(1, all_CS1_times.(exp_name)(1, i) + 2*CS1_L/dt:all_CS1_times.(exp_name)(1, i) + 3*CS1_L/dt));
end

% generate a range of values spanning the presentations
x = linspace(1, n_presentations-1, n_presentations-1);

% plot data
subplot(1, 2, 1);
plot(x, no_stim_excitatory_responses, 'Color', [0, 0, 0]);
hold on;
plot(x, CS2_excitatory_responses, 'Color', [1.0, 0.5, 0]);
hold on;
plot(x, CS1_excitatory_responses, 'Color', [0, 0.8, 0]);

% set plot properties
axis([0, n_presentations, 2, y_max_E]);
title('Excitatory responses');
xlabel('Presentation number');
ylabel('E(t) mean firing rates (Hz)');

%%%%%%%%%%%%%%%%%%%%%%%%%%%%%%%%%%%%%%%%%%%%%%%%%%%%%%%%%%%%%%%%%%%%%%%%%%%%%%%%%%
% ---- Inhibitory responses -----------------------------------------------------%
%%%%%%%%%%%%%%%%%%%%%%%%%%%%%%%%%%%%%%%%%%%%%%%%%%%%%%%%%%%%%%%%%%%%%%%%%%%%%%%%%%

% get mean inhibitory response to CS1 presentations, CS2 presentations, and between CS1 and CS2 presentations
CS2_index = 1;
for i = 1:n_presentations-1
    CS1_inhibitory_responses(i) = mean(mean_I.(exp_name)(1, all_CS1_times.(exp_name)(1, i):all_CS1_times.(exp_name)(1, i) + CS1_L/dt));
    if (i > 50) && (i <= 100)
        CS2_inhibitory_responses(i) = nan;
    else
    	CS2_inhibitory_responses(i) = mean(mean_I.(exp_name)(1, all_CS2_times.(exp_name)(1, CS2_index):all_CS2_times.(exp_name)(1, CS2_index) + CS2_L/dt));
    	CS2_index = CS2_index + 1;
    end
    no_stim_inhibitory_responses(i) = mean(mean_I.(exp_name)(1, all_CS1_times.(exp_name)(1, i) + 2*CS1_L/dt:all_CS1_times.(exp_name)(1, i) + 3*CS1_L/dt));
end

% generate a range of values spanning the presentations
x = linspace(1, n_presentations-1, n_presentations-1);

% plot data
subplot(1, 2, 2);
plot(x, no_stim_inhibitory_responses, 'Color', [0, 0, 0]);
hold on;
plot(x, CS2_inhibitory_responses, 'Color', [1.0, 0.5, 0]);
hold on;
plot(x, CS1_inhibitory_responses, 'Color', [0, 0.8, 0]);

% set plot properties
axis([0, n_presentations, 5, y_max_I]);
title('Inhibitory responses');
ylabel('I(t) mean firing rates (Hz)');

% save figure
print('figure_3C', '-dpng');
print('figure_3C', '-dsvg');
