# Supplementary material for: Irrelevance by inhibition: Learning, computation, and implications for schizophrenia
Source: PLoS Comput Biol. 2018 Aug 1;14(8):e1006315. doi: 10.1371/journal.pcbi.1006315 (PMC6089457; doi:10.1371/journal.pcbi.1006315)
Supplement: S1 Data — Matlab code for running the simulations that generated the data presented in the paper is provided here. Note that the code utilizes the Statistics Toolbox. To run a custom simulation, refer to main_script.m. In order to reproduce any of the figures in the paper, simply run one of the following files instead: learning_to_ignore.m, blocking.m, latent_inhibition.m, fear_expression.m, categorization.m, learned_irrelevance.m. (ZIP) [file pcbi.1006315.s006.zip › Code/latent_inhibition.m]

%%%%%%%%%%%%%%%%%%%%%%%%%%%%%%%%%%%%%%%%%%%%%%%%%%%%%%%%%%%%%%%%%%%%%%%%%%%%%%%%%%
%
% latent_inhibition.m
%
% This is the script to perform the latent inhibition paradigm simulations described 
% in Insel, Guerguiev and Richards (2018). Parameters controlling the simulations 
% are given in the start of the main_script.m file, which also runs the simulations.

exp_names = {'control', 'control_preexposure', 'inhibition_conditioning', 'inhibition_conditioning_preexposure', 'inhibition_test', 'inhibition_test_preexposure'};

num_trials = 30;

for i = 1:length(exp_names)
    exp_name = char(exp_names(i));

    % flag for what the output units should be
    % 1: amygdala outputs
    output_flag = 1;

    % flag for which weights to update
    % 0: update x -> I weights
    learning_flag = 0;

    % flag for which training paradigm to use
    % 2: latent inhibition
    paradigm_flag = 2;

    % flag for whether to use bias terms
    use_bias = 0;

    % create hyperparameters
    hyperparameters;

    % update hyperparameters and set pre-training time
    T_pre   = 60;
    alpha_r = 0.01;
    alpha_y = 0.0075;
    CS1_L   = 6;
    US_L    = 6;

    % set pre-exposure flag
    if endsWith(exp_name, '_preexposure')
        preexposure = true;
    else
        preexposure = false;
    end

    % set inhibition flag
    if startsWith(exp_name, 'inhibition_conditioning')
        inhibition_conditioning = true;
        inhibition_test         = false;
    elseif startsWith(exp_name, 'inhibition_test')
        inhibition_conditioning = false;
        inhibition_test         = true;
    end

    % create recording arrays
    mean_I.(exp_name)        = [];
    mean_phi_E.(exp_name)    = [];
    norm_phi_E.(exp_name)    = [];
    mean_E.(exp_name)        = [];
    norm_E.(exp_name)        = [];
    max_y.(exp_name)         = [];
    mean_y.(exp_name)        = [];
    mean_phi_y.(exp_name)    = [];
    all_US_times.(exp_name)  = [];
    all_CS1_times.(exp_name) = [];

    for n = 1:num_trials
        fprintf('exp_name = ''%s''. Trial %d/%d. learning_flag = %d, I_scale = %.2f. alpha_r = %f.\n', exp_name, n, num_trials, learning_flag, I_scale, alpha_r);

        % create stimulus sequences
        stimuli;

        % initialize dynamic variables
        init;

        % train the network
        train;

        % update recording arrays
        nsteps  = ceil(T/dt);
        mean_I.(exp_name)(n, 1:nsteps)                   = mean(I, 1);
        mean_phi_E.(exp_name)(n, 1:nsteps)               = mean(phi_E, 1);
        norm_phi_E.(exp_name)(n, 1:nsteps)               = sqrt(sum(phi_E.^2, 1));
        mean_E.(exp_name)(n, 1:nsteps)                   = mean(E, 1);
        norm_E.(exp_name)(n, 1:nsteps)                   = sqrt(sum(E.^2, 1));
        max_y.(exp_name)(n, 1:nsteps)                    = max(y);
        mean_y.(exp_name)(n, 1:nsteps)                   = mean(y);
        mean_phi_y.(exp_name)(n, 1:nsteps)               = mean(phi_y, 1);
        all_US_times.(exp_name)(n, 1:length(US_times))   = US_times;
        all_CS1_times.(exp_name)(n, 1:length(CS1_times)) = CS1_times;
    end
end

% create figures
figure_5B;
figure_5C;
figure_5D;
