# Supplementary material for: Irrelevance by inhibition: Learning, computation, and implications for schizophrenia
Source: PLoS Comput Biol. 2018 Aug 1;14(8):e1006315. doi: 10.1371/journal.pcbi.1006315 (PMC6089457; doi:10.1371/journal.pcbi.1006315)
Supplement: S1 Data — Matlab code for running the simulations that generated the data presented in the paper is provided here. Note that the code utilizes the Statistics Toolbox. To run a custom simulation, refer to main_script.m. In order to reproduce any of the figures in the paper, simply run one of the following files instead: learning_to_ignore.m, blocking.m, latent_inhibition.m, fear_expression.m, categorization.m, learned_irrelevance.m. (ZIP) [file pcbi.1006315.s006.zip › Code/smoothEEG.m]

function sv = smoothEEG(v, w)
% sv = smoothEEG(v, w)
% smooths a vector v by convolving it with a gausian of width w
%
% if "v" is a matrix, each row is treated as a separate vector
%
% nei 4/07
% modified 5/11 to deal with matrices -nei

w = floor(w / 2) * 2;
kernel = gausswin(w);


%first convolve the vector by a gausian...
s = 0;
if size(v,2) == 1
    v = v';
    s = 1;
end
sv = v;

for i = 1:size(v,1)      
    exco = v(i,:);
    exco = double(exco);
    newex = conv(exco, kernel);
    someex = sum(exco);

% now normalize back to baseline values...
    somenewex = sum(newex);
    ex = newex*someex/somenewex;

%now remove the tails of the vector created by the convolution
    ex = ex(w/2:end-w/2);

    sv(i,1:length(ex)) = ex;
end
if s == 1
    sv = sv';
end
